# Supplementary material for: Monitoring the Effects of Hemicellulase on the Different Proofing Stages of Wheat Aleurone-Rich Bread Dough and Bread Quality
Source: Foods. 2021 Oct 13;10(10):2427. doi: 10.3390/foods10102427 (PMC8535788; doi:10.3390/foods10102427)
Supplement: Supplementary file 1 [file foods-10-02427-s001.zip]

Archive with 3 entries (3 files):
- Figure S1The effect of hemicellulase on the content of water-soluble pentosan during dough proofing..pdf
- Figure S2 The effect of hemicellulase on a┴-helia┬-sheet ratio of gluten during proofing.pdf
- Table S1 Effect of hemicellulase addition on pasting properties of wheat aleurone-rich flour.pdf
